# Supplementary material for: Tuning the Magnetic Properties of Cr2TiC2Tx through Surface Terminations: A Theoretical Study
Source: Nanomaterials (Basel). 2022 Dec 7;12(24):4364. doi: 10.3390/nano12244364 (PMC9781736; doi:10.3390/nano12244364)
Supplement: Supplementary file 1 [file nanomaterials-12-04364-s001.zip]

Archive with 1 entries (1 files):
- nanomaterials-1985199-supplementary.pdf
